# Supplementary material for: Quantifying the Patterns of Metabolic Plasticity and Heterogeneity along the Epithelial–Hybrid–Mesenchymal Spectrum in Cancer
Source: Biomolecules. 2022 Feb 12;12(2):297. doi: 10.3390/biom12020297 (PMC8961667; doi:10.3390/biom12020297)
Supplement: Supplementary file 1 [file biomolecules-12-00297-s001.zip]

Archive with 4 entries (4 files):
- biomolecules-1538640-final-sup.pdf
- Supplementary Table S1.xlsx
- Supplementary Table S2.xlsx
- Supplementary Table S3.xlsx
