# Supplementary material for: Quantifying the Patterns of Metabolic Plasticity and Heterogeneity along the Epithelial–Hybrid–Mesenchymal Spectrum in Cancer
Source: Biomolecules. 2022 Feb 12;12(2):297. doi: 10.3390/biom12020297 (PMC8961667; doi:10.3390/biom12020297)
Supplement: Supplementary file 1 [file biomolecules-12-00297-s001.zip › Supplementary Table S3.xlsx]

## Sheet: ACC
Type	No of sample	Hazard Ratio	lower 95 % CI	upper 95% CI	pval
E+G+O+	11	0.91	0.203	4.1	0.904
E+G+O-	17	1.88	0.565	6.3	0.303
E+G-O+	6	0.44	0.049	4	0.468
E+G-O-	6	1.13	0.206	6.2	0.888
E-G+O+	8	0.9	0.221	3.7	0.883
E-G+O-	4	1.28	0.232	7	0.778
E-G-O+	15	0.6	0.148	2.4	0.468
E-G-O-	12	reference

## Sheet: BLCA
Type	No of sample	Hazard Ratio	lower 95 % CI	upper 95% CI	pval
E+G+O+	53	1.8	1	3.4	0.051
E+G+O-	81	1.7	0.95	3	0.073
E+G-O+	31	2.1	1.08	4.2	0.028
E+G-O-	47	1.5	0.82	2.9	0.183
E-G+O+	48	1.4	0.7	2.6	0.372
E-G+O-	30	1.5	0.76	3	0.239
E-G-O+	81	1.1	0.59	2.1	0.744
E-G-O-	54	reference

## Sheet: BRCA
Type	No of sample	Hazard Ratio	lower 95 % CI	upper 95% CI	pval
E+G+O+	167	1.04	0.59	1.8	0.901
E+G+O-	140	1.06	0.57	2	0.855
E+G-O+	76	0.78	0.36	1.7	0.512
E+G-O-	225	1.51	0.94	2.4	0.066
E-G+O+	236	1.05	0.63	1.7	0.863
E-G+O-	64	1.48	0.75	2.9	0.259
E-G-O+	128	1.28	0.72	2.3	0.406
E-G-O-	178	reference

## Sheet: CESC
Type	No of sample	Hazard Ratio	lower 95 % CI	upper 95% CI	pval
E+G+O+	38	2.7	1.04	7	0.042
E+G+O-	48	2.57	1.01	6.6	0.049
E+G-O+	19	1.32	0.33	5.3	0.693
E+G-O-	49	1.87	0.7	5	0.211
E-G+O+	49	1.56	0.58	4.2	0.381
E-G+O-	19	1.16	0.33	4.1	0.822
E-G-O+	48	0.78	0.26	2.3	0.663
E-G-O-	37	reference

## Sheet: CHOL
Type	No of sample	Hazard Ratio	lower 95 % CI	upper 95% CI	pval
E+G+O+	6	4.7	0.823	26.8	0.082
E+G+O-	8	2.51	0.444	14.1	0.298
E+G-O+	0	reference
E+G-O-	9	0.63	0.088	4.6	0.652
E-G+O+	8	2.44	0.436	13.6	0.31
E-G+O-	1	22.27	0.91	139.7	0.059
E-G-O+	9	1.95	0.391	9.8	0.415
E-G-O-	4	reference

## Sheet: COAD
Type	No of sample	Hazard Ratio	lower 95 % CI	upper 95% CI	pval
E+G+O+	31	1.44	0.56	3.7	0.449
E+G+O-	59	1.33	0.53	3.3	0.543
E+G-O+	22	1.44	0.48	4.3	0.517
E+G-O-	51	1.63	0.67	4	0.284
E-G+O+	49	1.03	0.41	2.6	0.946
E-G+O-	24	0.75	0.22	2.6	0.648
E-G-O+	61	0.61	0.23	1.6	0.319
E-G-O-	29	reference

## Sheet: ESCA
Type	No of sample	Hazard Ratio	lower 95 % CI	upper 95% CI	pval
E+G+O+	22	1.16	0,52	2.6	0.717
E+G+O-	27	0.52	0.19	1.4	0.195
E+G-O+	13	0.78	0.29	2.1	0.616
E+G-O-	36	0.63	0.29	1.4	0.24
E-G+O+	34	0.77	0.36	1.6	0.489
E-G+O-	15	0.6	0.23	1.5	0.28
E-G-O+	29	0.53	0.22	1.3	0.161
E-G-O-	20	reference

## Sheet: GBM
Type	No of sample	Hazard Ratio	lower 95 % CI	upper 95% CI	pval
E+G+O+	31	1.43	0.82	2.5	0.206
E+G+O-	31	1.42	0.82	2.5	0.21
E+G-O+	6	1.06	0.41	2.8	0.907
E+G-O-	15	1.32	0.64	2.8	0.452
E-G+O+	17	1.41	0.74	2.7	0.292
E-G+O-	4	1.63	0.57	4.7	0.366
E-G-O+	29	0.92	0.52	1.6	0.778
E-G-O-	33	reference

## Sheet: HNSC
Type	No of sample	Hazard Ratio	lower 95 % CI	upper 95% CI	pval
E+G+O+	59	2.7	1.46	5	0.002
E+G+O-	110	2.2	1.27	3.8	0.005
E+G-O+	35	1.8	0.91	3.7	0.088
E+G-O-	79	1.3	0.69	2.4	0.445
E-G+O+	81	2.4	1.34	4.2	0.003
E-G+O-	33	2.5	1.27	4.9	0.008
E-G-O+	108	1.9	1.07	3.3	0.027
E-G-O-	60	reference

## Sheet: KIRC
Type	No of sample	Hazard Ratio	lower 95 % CI	upper 95% CI	pval
E+G+O+	76	1.33	0.75	2.4	0.327
E+G+O-	109	1.56	0.92	2.7	0.101
E+G-O+	18	1.53	0.67	3.5	0.311
E+G-O-	100	1.25	0.71	2.2	0.442
E-G+O+	93	0.87	0.48	1.6	0.629
E-G+O-	25	0.91	0.36	2.3	0.836
E-G-O+	116	1.1	0.64	1.9	0.722
E-G-O-	69	reference

[truncated: 16 more sheets: KIRP, LGG, LIHC, LUAD, LUSC, MESO, OV, EMT_Fig 7A, Glyco_Fig 7A, OXPHOS_Fig 7A, PAAD, SARC, SKCM, STAD, UCEC, UCS]
